# Supplementary material for: Using Sexual Selection Theories to Examine Contextual Variation in Heterosexual Women’s Orientation Toward High Heels
Source: Arch Sex Behav. 2019 Sep 16;49(3):849–60. doi: 10.1007/s10508-019-01539-3 (PMC7058566; doi:10.1007/s10508-019-01539-3)
Supplement: Supplementary file 1 — Study 1: Examining Differences in Women’s Choices of Higher-Heeled and Lower-Heeled Shoes (CSV 4 kb) [file 10508_2019_1539_MOESM1_ESM.csv]

ID	Age	SexPref	Partner	SRA	Height	ICQ	SDI	SDIDyad	SDISolo	HHPref	LHPref
A94	21.52	1	2	1	164	1.64	27	24	3	0.43	0.14
A93	18.3	1	2	4	165	2.82	58	43	15	0.14	0.57
A92	21.73	1	1	4	154	1.27	28	25	3	0.5	0.29
A91	23.4	1	1	4	170	1	58	46	12	0.43	0
A90	20.28	3	1	4	162	3.82	77	63	14	1	0.43
A89	19.03	1	2	2	162	3.73	59	49	10	0.57	0.57
A88	18.95	1	1	3	167	3.45	40	36	4	0.29	0.43
A87	19.19	1	2	2	175	2.64	47	34	13	0	0.43
A86	23.05	1	1	2	167	2.64	63	55	8	0.14	0.29
A85	20.06	1	1	6	170	2.09	60	50	10	0.43	0.14
A84	20.38	1	2	3	157	1	36	33	3	0.43	0
A83		1	1	4	170	1.18	31	28	3	0	0.14
A82	20.75	1	1	5	179	1.82	63	48	15	0.86	0.71
A81	20.91	1	1	3	165	1.64	33	30	3	0.29	0.29
A80	20.31	1	2	3	165	3.09	44	39	5	0.57	0.14
A79	21.85	2	1	4	162	1.55	54	41	13	0.29	0.43
A78	20.33	1	2	6	160	2.82			3	0.43	0.43
A77	18.96	1	1	3	161	1.09	60	56	4	0.57	0.57
A76	21.4	1	1	4	165	4.09	46	43	3	0.29	0
A75	20.36	1	1	4	154	4.45	33	30	3	0.57	0.14
A74	19.75	3	2	4	179	2.82	51	39	12	0.43	0.14
A73	23.41	1	2	6	172	3.91	87	66	21	0.71	0.2
A72	26.54	1	1	1	164	3.91	29	21	8	0.29	0.43
A71	23.73	1	1	4	172	1.64	38	27	11	0.14	0.33
A70	18.33	1	1	4	166	2.27	53	50	3	1	0.71
A69	22.88	1	2	4	157	3.91	64	50	14	0.71	0.29
A68	31.36	1	1	4	162	2.82	57	40	17	0.43	0.14
A67	20.61	1	2	3	167	3.55	61	45	16	0.29	0.29
A66	26	1	1	4	162		66	51	15	0.43	0.14
A65	20.77	1	2	6	173	2.73	58	52	6	0.86	0.29
A64	23.66	1	2	5	173	3.18	44	34	10	0.29	0.43
A63	21.91	1	1	4	167		48	36	12	0.43	0.43
A62	20.04	1	2	1	162	1.64	20	17	3	0.71	0.29
A61	19.23	1	2	3	175	1.18	42	39	3	0.43	0.43
A60	21.15	3	2	4	170	4.91	76	54	22	0.57	0.29
A59	20.8	3	1	4	157	2.64	68	51	17	0	0.29
A58	22.41	1	1	4	168	1.91	53	44	9	0.14	0.14
A57	21.82	1	2	4	166	2.73	44	32	12	0.57	0.29
A56	20.38	1	2	6	170	2.73	73	53	20	0.67	0.14
A55	22.82	3	2	4	166	3.18	45	25	20	0.17	0.33
A54	21.92	1	1	2	167	2	52	36	16	0.43	0.14
A53	24.52	1	1	3	170	1.36	45	42	3	0.57	0.57
A52	21.19	1	2	5	168	4.18	69	53	16	0.57	0.86
A51	22.01	1	2	4	153	2.91	45	32	13	0.14	0.67
A50	22.7	2	2	4	170	1	58	49	9	1	0.43
A49	18.92	1	2	4	161	1.45	61	51	10	0.43	0.29
A48	27.29	1	1	7	178	2.55	58	48	10	0.5	0
A47	27.8	1	1	2	152	1.55	56	44	12	0.14	0.43
A46	51.15	1	1	4	158	1.73	65	51	14	0	0.29
A45	19.61	1	1	5	176	2.91	65	54	11	0.86	0.57
A44	21.07	1	2	4	170	4.18	55	40	15	0.29	0.43
A43	27.88	1	1	4	160	3.18	46	43	3	0.4	0
A42	22.5	1	1	6	160	1.82	57	45	12	0.86	0.43
A41	18.61	1	2	4	162	2.27	35	29	6	0.71	0.43
A40	19.89	1	2	5	173	4.09	39	25	14	0.14	0.14
A39	22.97	1	2	2	162	1.91	45	41	4	0	0.14
A38	44.26	1	1	4	152	1.64	33	21	12	0.43	0.57
A37	43.4	1	1	4	167	2	45	42	3	0.14	0.86
A36	23.57	1	2	5	158	2				0.57	0.17
A35	20	1	2	5	161	3.27	53	40	13	0.57	0.67
A34	18.96	1	2	4	170	2.18	76	53	23	0.57	0.43
A33	19.01	1	2	3	174	2.82	55	48	7	0	0.29
A32	20.39	2	1	5	164	1.73	64	48	16	0.14	0.71
A31	18.71	3	2	2	162	1.55	37	31	6	0.86	0.14
A30	44.34	1	1	4	159	1.45	58	43	15	0.33	0.14
A29	49.69	1	1	3	152	3.91	56	36	20	0.29	0.5
A28	21.14	1	1	3	160	2.64	59	45	14	0.14	0.43
A27	22.9	1	2	5	165	1.09	29	26	3	0.57	0.29
A26		3	2	4	168	4.18	63	44	19	0.57	0.29
A25	19.13	3	2	5	168	2.18	61	43	18	0.14	0.29
A24	22.59	1	2	3	157	1.27	48	40	8	0.71	0.71
A23	22.62	1	1	3	165	1.82	39	36	3	0.57	0.5
A22	21.81	1	1	2	160	3.64	47	38	9	0.86	0.43
A21	20.76	1	2	5	168	3.27	63	51	12	0.29	0.29
A20		1	1	4	165	1	55	51	4	0.29	0.29
A19	29.04	2	1	5	165	2.91	77	64	13	0	0.33
A18	26.38	1	1	6	163	1.73	43	40	3	0.57	0.14
A17	21.56	1	1	4	170	1.82	62	52	10	0	0.43
A16	24.68	1	1	4	177	1.18	58	50	8	0.14	0.43
A15	22.39	1	2	4	178	2.45	41	38	3	0.86	0.57
A14	19.76	1	1	6	166	1.55	65	52	13	0.71	0.43
A13	35.91	1	1	4	168	3.18	29	26	3
A12	19.37	1	1	4	169	4.73	73	56	17	0.43	0.43
A11	20.92	1	1	2	161	2.73	45	33	12	0	0.29
A10	23.66	1	2	4	168	3.18	39	36	3	0.43	0.43
A9	20.12	1	1	5	156	2.82	53	35	18	0	0.43
A8	19.02	1	2	5	165	3.18	34	29	5	0.14	0
A7	19.38	1	1	4	155	1.27	35	32	3	0.29	0.43
A6	20.22	1	2	4	183	2.55	49	46	3	0.43	0.29
A5	21.35	3	1	7	174	3.27	75	59	16	0.57	0.14
A4	20.44	1	2	3	154	3.55			7	0.71	0.86
A3	20.44	1	2	4	165	3	16	13	3	0.43	0.57
A2	23.58	1	1	4	170	3.55	43	31	12	0.43	0.29
A1	21.63	2	1	2	160	1.18	57	49	8
