# Supplementary material for: Using Sexual Selection Theories to Examine Contextual Variation in Heterosexual Women’s Orientation Toward High Heels
Source: Arch Sex Behav. 2019 Sep 16;49(3):849–60. doi: 10.1007/s10508-019-01539-3 (PMC7058566; doi:10.1007/s10508-019-01539-3)
Supplement: Supplementary file 2 — Study 2a: Examining Differences in Women’s Inclination to Buy Higher-Heeled and Lower-Heeled Shoes (Focus on Mate Choice) (CSV 4 kb) [file 10508_2019_1539_MOESM2_ESM.csv]

RespondentID	Sex	Age	SexPref	Partner	SRA	t8_h	t10_l	SDI_Dyad	SDI_Solo
6172089462	2	26.91	1	2	3	0	0	39	15
6171802617	2	28.65	1	2	2	2	4	27	9
6171569843	2	26.73	1	2	2	6	5	62	16
6171560633	2	22.54	1	2	2	7	3	59	23
6171473323	2	22.00	1	2	5	5	7
6171383909	2	22.72	1	2	2	4	7	30	12
6171354216	2	21.86	1	2	3	1	2	38	10
6171231574	2	25.86	1	2	6	3	3	48	5
6171101316	2	25.61	1	2	6		3	34	13
6171068426	2	26.21	1	2	1	1	4	13	3
6170906163	2	23.61	1	2	4	0	4	30	9
6170779224	2	25.20	1	2	2	1	1	27	16
6170710058	2	22.87	1	2	4	7	3	50	21
6170703135	2	24.15	1	2	2	5	5	34	19
6170425668	2	20.11	1	2	2	0	1	36	17
6170289307	2	25.63	1	2	5	4	2	53	16
6170270998	2	28.86	1	2	3	3	5	39	8
6170236678	2	20.69	1	2	2	2	0	47	17
6170216215	2	26.71	1	2	5	6	6	58	23
6170169326	2	25.32	1	2	1	0	4	40	12
6170158666	2	25.31	1	2	5	1	5	21	19
6169965620	2	23.55	1	2	2	0	0	25	4
6169925178	2	23.17	1	2	4	2	1	39	5
6169860081	2	25.64	1	2	4	7	6	8	3
6169845987	2	28.22	1	2	5	2	2	55	4
6169808725	2	18.51	1	2	2	0	0	39	18
6169790471	2	26.89	1	2	4	3	4	21	10
6169752011	2	23.55	1	2	5	0	1	18	8
6169728661	2	22.05	1	2	2	4	7	44	18
6169681930	2	19.88	1	2	2	3	4	8	3
6169613968	2	26.70	1	2	4	4	4	11	3
6169581604	2	20.04	1	2	4	0	1	51	8
6169523884	2	23.06	1	2	5	5	0	66	12
6169473466	2	27.26	1	2	2	5	5
6169472870	2	29.75	1	2	4	1	1
6169460661	2	26.60	1	2	4	3	4	50	10
6169437325	2	22.37	1	2	5	5	5	31	15
6169392952	2	22.74	1	2	4	2	1	28	3
6169369251	2		1	2	6	6	2	45	3
6169357169	2	28.20	1	2	4	5	5	32	10
6169356905	2	28.10	1	2	4	0	1	12	3
6169353896	2	28.15	1	2	3	4	4	45	18
6169313323	2	24.18	1	2	4	7	6	45	21
6169263165	2	27.65	1	2	2	0	1
6169219292	2	25.83	1	2	2	2	3	23	3
6169189618	2	27.90	1	2	5	1	1	43	17
6169151048	2	28.73	1	2	4	3	2	35	8
6169085537	2	23.46	1	2	2	0	0	53	8
6169081904	2	24.53	1	2	5	5	5	14	15
6169030431	2	29.13	1	2	3	3	3	45	14
6168984244	2	23.72	1	2	5	5	7	48	20
6168893107	2	21.72	1	2	4	0	0	42	20
6168866506	2	21.43	1	2	6	2	2	32	3
6168835462	2	21.10	1	2	3	0	3	56	20
6168830988	2	29.09	1	2	5	0	2	48	18
6168795941	2	23.20	1	2	5	4	6	36	20
6168794827	2	22.50	1	2	5	6	6	34	16
6168790929	2	19.31	1	2	4	5	6	55	24
6168782952	2	27.33	1	2	4	7	2	54	9
6168782379	2	27.27	1	2	3	2	2	56	25
6168768229	2	23.51	1	2	4	0	0	48	5
6168758776	2	28.08	1	2	5	2	5
6168738699	2	25.73	1	2	3	6	6	36	3
6168730595	2	27.13	1	2	4	2	5	30	15
6168682856	2	22.12	1	2	2	2	5	56	21
6168677603	2	25.48	1	2	5	6	5	36	11
6168675878	2	21.54	1	2	6	5	2	59	21
6168662609	2	27.21	1	2	2	0	2	28	19
6168661239	2	24.57	1	2	5	3	5	39	10
6168656270	2	21.28	1	2	5	0	0	9	4
6168654216	2	21.34	1	2	1	0	0	8	3
6168649757	2	27.10	1	2	2	0	0	50	22
6168648135	2	19.53	1	2	5	4	4	39	16
6168614930	2	28.20	1	2	2	4	3	53	17
6168613770	2	25.76	1	2	4	3	2	59	24
6168611938	2	24.66	1	2	5	3	4	37	20
6168606084	2	26.28	1	2	7	2	4	31	3
6168594922	2	20.33	1	2	5	0	7	29	11
6168583515	2	23.40	1	2	6	0	5	21	3
6168569498	2	25.64	1	2	5	6	4	48	16
6168552514	2	25.47	1	2	3	4	3	47	22
6168551037	2	28.07	1	2	4	4	6	34	8
6168546254	2	27.97	1	2	6	1	2	53	17
6168545046	2	28.70	1	2	6	5	6	33	5
6168537748	2	27.07	1	2	3	0	0	59	19
6168536422	2	22.42	1	2	4	4	4	40	22
6168536333	2		1	2	4	3	5	40	14
6168528500	2	22.25	1	2	5	4	2	37	3
6168517772	2	18.10	1	2	5	3	6	17	16
6168516635	2	20.56	1	2	4	2	1	45	16
6168516128	2	23.10	1	2	6	2	6	19	4
6168492138	2	19.36	1	2	6	0	2	29	9
6168489983	2	21.03	1	2	2	4	2	26	5
6168477286	2	23.57	1	2	2	2	2
6168463018	2	20.00	1	2	3	2	2
6168361418	2	23.15	1	2	3	2	5	46	13
6171992300	2	25.26	1	1	6	4	4	20	3
6171357800	2	21.56	1	1	3	2	4	45	17
6171318485	2	27.01	1	1	5	6	4	50	15
6171050716	2		1	1	4	5	7	46	14
6170772138	2	22.07	1	1	4	2	5	52	10
6170769039	2	28.70	1	1	4	1	4	55	17
6169888590	2	24.97	1	1	5	6	5	47	4
6169597668	2	21.82	1	1	4	1	2	43	3
6169528979	2	21.74	1	1	4	6	4	60	24
6169523088	2	32.23	1	1	3	1	5	31	10
6169486347	2	23.95	1	1	4	0	1	47	13
6169485244	2	19.79	1	1	5	1	0	33	3
6169428351	2	29.85	1	1	3	2	2	48	20
6169421211	2	21.27	1	1	5	6	2	55	13
6169268372	2	19.85	1	1	2	2	4	50	17
6169151632	2	27.81	1	1	4	0	1	42	12
6169047090	2	26.32	1	1	4	2	2
6168902864	2	24.81	1	1	2	0	4	33	12
6168865106	2	28.39	1	1	6	0	2	45	23
6168835007	2	18.36	1	1	4	1	3	32	16
6168794896	2	22.60	1	1	4	6	6	56	24
6168782903	2	21.13	1	1	5	1	1	61	13
6168734014	2	28.81	1	1	3	1	0	27	7
6168722677	2	20.52	1	1	5	2	5	45	3
6168703551	2	18.73	1	1	5	0	2	33	3
6168641734	2	25.25	1	1	4	2	4	43	10
6168576893	2	22.97	1	1	5	3	3	45	11
6168484537	2	23.10	1	1	4	0	5	45	14
6168476359	2	23.08	1	1	2	5	7	37	12
6171174261	2	27.56	2	2	5	5	1	33	6
6168779211	2	23.21	2	2	4	5	5	23	10
6168633490	2	29.80	2	2	4	0	0	17	9
6169137423	2	27.16	2	1	4	5	7	58	25
6168713516	1	20.95	2	1	4	0	0	54	15
6171142052	2	27.94	3	2	1	4	5	28	13
6170848927	2	18.34	3	2	3	0	0	14	11
6170248837	2	23.78	3	2	5	3	5
6168900383	2	23.78	3	2	2	7	7	29	3
6168493090	2	19.81	3	2	2	5	6	29	13
