# Supplementary material for: Using Sexual Selection Theories to Examine Contextual Variation in Heterosexual Women’s Orientation Toward High Heels
Source: Arch Sex Behav. 2019 Sep 16;49(3):849–60. doi: 10.1007/s10508-019-01539-3 (PMC7058566; doi:10.1007/s10508-019-01539-3)
Supplement: Supplementary file 3 — Supplementary material 3 (CSV 5 kb) [file 10508_2019_1539_MOESM3_ESM.csv]

RespondentID	Sex	Age	SexPref	Partner	SRA	HH_Pref	LH_Pref	SDI_Dyad	SDI_Solo
6172089462	2	26.91	1	2	3	0.00	0.00	39	15
6171802617	2	28.65	1	2	2	2.00	2.14	27	9
6171569843	2	26.73	1	2	2	3.00	4.14	62	16
6171560633	2	22.54	1	2	2	3.86	1.00	59	23
6171473323	2	22.00	1	2	5	4.86	3.43
6171383909	2	22.72	1	2	2	2.29	3.71	30	12
6171354216	2	21.86	1	2	3	1.29	4.29	38	10
6171231574	2	25.86	1	2	6	2.00	3.14	48	5
6171101316	2	25.61	1	2	6			34	13
6171068426	2	26.21	1	2	1	0.29	1.29	13	3
6170906163	2	23.61	1	2	4	0.71	3.43	30	9
6170779224	2	25.20	1	2	2	0.43	1.29	27	16
6170710058	2	22.87	1	2	4			50	21
6170703135	2	24.15	1	2	2	2.57	2.14	34	19
6170425668	2	20.11	1	2	2	0.71	0.71	36	17
6170289307	2	25.63	1	2	5	0.57	0.86	53	16
6170270998	2	28.86	1	2	3	2.71	2.57	39	8
6170236678	2	20.69	1	2	2	2.86	0.71	47	17
6170216215	2	26.71	1	2	5	2.00	3.00	58	23
6170169326	2	25.32	1	2	1	1.57	1.00	40	12
6170158666	2	25.31	1	2	5	0.71	1.43	21	19
6169965620	2	23.55	1	2	2	0.00	0.00	25	4
6169925178	2	23.17	1	2	4			39	5
6169860081	2	25.64	1	2	4	4.00	3.86	8	3
6169845987	2	28.22	1	2	5	2.14	0.43	55	4
6169808725	2	18.51	1	2	2	0.00	0.00	39	18
6169790471	2	26.89	1	2	4	0.57	0.57	21	10
6169752011	2	23.55	1	2	5	0.00	0.43	18	8
6169728661	2	22.05	1	2	2	3.57	1.71	44	18
6169681930	2	19.88	1	2	2	2.71	1.86	8	3
6169613968	2	26.70	1	2	4	2.14	2.29	11	3
6169581604	2	20.04	1	2	4	0.43	1.00	51	8
6169523884	2	23.06	1	2	5	2.29	3.43	66	12
6169473466	2	27.26	1	2	2	1.71	1.43
6169472870	2	29.75	1	2	4	0.71	1.86
6169460661	2	26.60	1	2	4	0.86	2.57	50	10
6169437325	2	22.37	1	2	5	4.14	1.29	31	15
6169392952	2	22.74	1	2	4	1.29	1.14	28	3
6169369251	2		1	2	6	4.86	1.86	45	3
6169357169	2	28.20	1	2	4	3.00	4.14	32	10
6169356905	2	28.10	1	2	4	0.00	1.43	12	3
6169353896	2	28.15	1	2	3	2.00	1.57	45	18
6169313323	2	24.18	1	2	4	2.57	4.86	45	21
6169263165	2	27.65	1	2	2	0.00	0.43
6169219292	2	25.83	1	2	2	0.29	0.71	23	3
6169189618	2	27.90	1	2	5	1.71	4.00	43	17
6169151048	2	28.73	1	2	4	0.43	1.29	35	8
6169085537	2	23.46	1	2	2			53	8
6169081904	2	24.53	1	2	5	2.29	2.57	14	15
6169030431	2	29.13	1	2	3	1.43	0.71	45	14
6168984244	2	23.72	1	2	5	2.57	3.00	48	20
6168893107	2	21.72	1	2	4	0.00	0.14	42	20
6168866506	2	21.43	1	2	6	2.29	0.71	32	3
6168835462	2	21.10	1	2	3	2.29	2.29	56	20
6168830988	2	29.09	1	2	5	0.00	0.29	48	18
6168795941	2	23.20	1	2	5	3.57	2.43	36	20
6168794827	2	22.50	1	2	5	3.29	4.57	34	16
6168790929	2	19.31	1	2	4	1.86	2.57	55	24
6168782952	2	27.33	1	2	4	2.57	2.00	54	9
6168782379	2	27.27	1	2	3	1.00	0.57	56	25
6168768229	2	23.51	1	2	4	0.86	0.71	48	5
6168758776	2	28.08	1	2	5	2.14	1.71
6168738699	2	25.73	1	2	3	2.57	3.14	36	3
6168730595	2	27.13	1	2	4	0.57	1.43	30	15
6168682856	2	22.12	1	2	2	1.57	2.00	56	21
6168677603	2	25.48	1	2	5	4.86	3.00	36	11
6168675878	2	21.54	1	2	6	1.86	0.29	59	21
6168662609	2	27.21	1	2	2	0.00	0.71	28	19
6168661239	2	24.57	1	2	5	2.29	3.29	39	10
6168656270	2	21.28	1	2	5	0.00	0.14	9	4
6168654216	2	21.34	1	2	1	0.00	0.00	8	3
6168649757	2	27.10	1	2	2	0.00	0.00	50	22
6168648135	2	19.53	1	2	5	4.00	2.43	39	16
6168614930	2	28.20	1	2	2	0.57	2.14	53	17
6168613770	2	25.76	1	2	4	0.43	3.71	59	24
6168611938	2	24.66	1	2	5	3.29	2.29	37	20
6168606084	2	26.28	1	2	7	2.14	5.29	31	3
6168594922	2	20.33	1	2	5	0.57	3.00	29	11
6168583515	2	23.40	1	2	6	0.71	1.43	21	3
6168569498	2	25.64	1	2	5	4.29	1.71	48	16
6168552514	2	25.47	1	2	3	3.00	3.43	47	22
6168551037	2	28.07	1	2	4	2.14	2.43	34	8
6168546254	2	27.97	1	2	6	0.14	2.14	53	17
6168545046	2	28.70	1	2	6	2.86	5.00	33	5
6168537748	2	27.07	1	2	3	0.00	0.43	59	19
6168536422	2	22.42	1	2	4	2.00	3.14	40	22
6168536333	2		1	2	4	1.00	1.86	40	14
6168528500	2	22.25	1	2	5	3.14	1.29	37	3
6168517772	2	18.10	1	2	5	3.43	4.00	17	16
6168516635	2	20.56	1	2	4	1.14	2.00	45	16
6168516128	2	23.10	1	2	6	3.71	2.86	19	4
6168492138	2	19.36	1	2	6	0.00	0.57	29	9
6168489983	2	21.03	1	2	2	2.86	0.29	26	5
6168477286	2	23.57	1	2	2
6168463018	2	20.00	1	2	3	4.14	3.29
6168361418	2	23.15	1	2	3	1.71	2.86	46	13
6171992300	2	25.26	1	1	6	2.57	2.14	20	3
6171357800	2	21.56	1	1	3	0.71	1.57	45	17
6171318485	2	27.01	1	1	5	3.57	2.00	50	15
6171050716	2		1	1	4	2.14	3.71	46	14
6170772138	2	22.07	1	1	4	0.86	4.29	52	10
6170769039	2	28.70	1	1	4	0.43	4.00	55	17
6169888590	2	24.97	1	1	5	1.57	1.86	47	4
6169597668	2	21.82	1	1	4	2.14	2.29	43	3
6169528979	2	21.74	1	1	4	5.00	2.86	60	24
6169523088	2	32.23	1	1	3	1.57	3.43	31	10
6169486347	2	23.95	1	1	4	0.00	0.14	47	13
6169485244	2	19.79	1	1	5	1.14	2.71	33	3
6169428351	2	29.85	1	1	3	0.29	1.00	48	20
6169421211	2	21.27	1	1	5	5.43	2.29	55	13
6169268372	2	19.85	1	1	2	1.57	0.57	50	17
6169151632	2	27.81	1	1	4	0.00	0.43	42	12
6169047090	2	26.32	1	1	4	0.29	2.00
6168902864	2	24.81	1	1	2	0.00	1.29	33	12
6168865106	2	28.39	1	1	6	0.43	1.71	45	23
6168835007	2	18.36	1	1	4	1.86	2.57	32	16
6168794896	2	22.60	1	1	4	3.86	3.14	56	24
6168782903	2	21.13	1	1	5	0.57	1.14	61	13
6168734014	2	28.81	1	1	3	0.29	0.29	27	7
6168722677	2	20.52	1	1	5	0.57	2.86	45	3
6168703551	2	18.73	1	1	5			33	3
6168641734	2	25.25	1	1	4	0.29	2.57	43	10
6168576893	2	22.97	1	1	5	2.29	3.57	45	11
6168484537	2	23.10	1	1	4	0.43	1.00	45	14
6168476359	2	23.08	1	1	2	1.43	5.14	37	12
6171174261	2	27.56	2	2	5	2.00	1.14	33	6
6168779211	2	23.21	2	2	4	2.57	4.43	23	10
6168633490	2	29.80	2	2	4	0.14	0.29	17	9
6169137423	2	27.16	2	1	4	4.14	3.57	58	25
6171142052	2	27.94	3	2	1			28	13
6170848927	2	18.34	3	2	3	0.00	0.00	14	11
6170248837	2	23.78	3	2	5	5.43	2.57
6168900383	2	23.78	3	2	2	2.71	1.43	29	3
6168493090	2	19.81	3	2	2	3.71	2.43	29	13
