# Supplementary material for: Using Sexual Selection Theories to Examine Contextual Variation in Heterosexual Women’s Orientation Toward High Heels
Source: Arch Sex Behav. 2019 Sep 16;49(3):849–60. doi: 10.1007/s10508-019-01539-3 (PMC7058566; doi:10.1007/s10508-019-01539-3)
Supplement: Supplementary file 4 — Study 2b. Examining Differences in Women’s Inclination to Buy Higher-Heeled and Lower-Heeled Shoes (Focus on Same-Sex Competition) (CSV 6 kb) [file 10508_2019_1539_MOESM4_ESM.csv]

RespondentID	Age	SexPref	Partner	SRA	HighPref	LowPref	t8h	t10l	ICQ
6587704671	29.91	1	2	5	4.43	1	5	0	2.83
6587699290	30.81	1	2	2	1.71	3.57	4	3	3.33
6587692079	28.37	1	1	4	1.86	2.43	4	0	2.92
6587675646	28.55	1	1	4	0.29	1.71	1	5	1
6587672608	20.59	1	1	4	2.86	1.57	5	5	1
6587671619	27.35	1	1	4	1.43	3.29	2	4	1.67
6587670963	28.35		1	3	0	1.43	0	6	1.67
6587666573	27.23	1	1	2	1	2.29	2	4	2.67
6587657903	20.48	2	2	4	2.57	3.57	5	5	3.58
6587655957	23.52	1	2	6	1.57	1	0	2
6587651853	20.68	1	1	4	1.86	0.57	3	3	2.25
6587646492	22.64	1	2	5	1.86	1.43	3	5	3.58
6587646082	26.49	1	1	3	0.71	1.43	0	3	2
6587643357	24.56	1	1	4	1.86	1.71	4	0	3.17
6587640345	28.45	1	1	2	1	1.57	3	2	4.08
6587638843	30.39	1	1	2	0.43	4.14	2	2	4.25
6587615394	29.96	1	1	4	0.29	3.57	0	1	1.75
6587610835	24.5	1	1	1	2.43	1	5	5	1.92
6587607983	24.38	1	1	1	0	0.86	0	0	1.08
6587605220	26.53	1	1	2	0.86	0	3	0	1.25
6587602285	27.64	1	1	4	0.57	0	4	0	2
6587599155	27.79	1	1	4	0.86	0.57	3	4	2
6587597407	22.37	1	2	4	3.71	5.29	5	5	1.33
6587587054	30.17	1	1	4	1.43	3.14	3	5	4.17
6587586882	21.99	1	1	5	2.29	4.14	3	4	1.67
6587586679	31.04	1	2	5	1.29	1.86	4	4	1.75
6587586652	28.38	1	1	2	1	3	6	6	4.83
6587584664	25.81	1	2	4	0.29	0.29	1	0	1.33
6587582654	20.91	1	1	2	0.43	2.43	0	2	2.58
6587582335	27.68	1	1	4	5	1.43	6	0	5
6587579340	27.75	1	1	5	5	4	7	7	2.67
6587577770	25.67	1	1	4	1.86	3.71	5	7	2.08
6587575592	29.68	1	1	4	5.86	4.14	6	7	1.5
6587573305	28.62	1	2	4	1	2.43	6	4	1.33
6587565179	28.2	1	1	2	1.71	1.43	5	3	3.5
6587564605	20.39	1	1	3	2.14	2.43	4	3	4.25
6587550594	29.83	1	1	5	3.71	2.29	4	3	2.42
6587547641		1	1	4	0.14	0.71	1	4	2.92
6587543859	29.9	1	1	4	4.14	3.14	7	6	1.17
6587542774	30.5	1	1	4	2.86	3.29	3	5	3.25
6587536920	31.02	1	2	2	4.29	1.57	4	5	1.33
6587532235	29.48	1	1	3	2.57	2.86	3	2	3.83
6587530924	26.73	1	1	5	0.43	0.57	0	4	2.08
6587529389	30.46	1	2	1	0	0.29	0	0	5.25
6587529206	18.27	1	2	3	2.14	3.29	5	6	3.42
6587527323	30.42	1	1	4	5.71	3.14	3	2	3.83
6587524978	23.92	1	2	1	0.86	0	0	0	3.33
6587513970	20.3	1	1	3	1	1	2	1	2.17
6587513504	26.62	1	1	1	2.43	3.29	7	7	1
6587505830	21.62	1	1	3	0.86	0.29	0	2	1.5
6587501254	29.96	1	1	2	4.57	1.71	5	7	1.75
6587500914	26.01	1	1	1	0.14	1.14	0	0
6587497851	28.57	1	2	2	1.57	0.43	0	0	1.25
6587495743	22.31	1	1	1	1.14	2.57	0	4	3.83
6587489085	30.23	1	1	3	5	2.57	6	0	1.42
6587486945	26.13	1	1	2	0.43	1.14	2	1	2
6587480213	30.48	3	1	5	0	3	0	1	1
6587474222	29.08	1	1	4	0.14	1	1	2	1.42
6587470906	21.24	1	1	3	2.29	0	4	0	3.42
6587468525	26.09	1	2	2	2.57	2.71	5	4	3.42
6587461668	28.47	1	2	6	2.57	0.29	2	2	4.25
6587458616	23.25	1	1	7	1.14	0.43	0	0	1
6587457612	26.33	1	1	4	2	0	2	0	2.5
6587455399	20.97	1	2	5	1.86	2.57	1	0	1.67
6587451259	29.56	1	2	4	3.71	2.43	7	6	1
6587448123	23.53	1	1	5	2.71	2.71	4	7	2.42
6587444628	29.96	1	2	4	2.71	4	5	6	4
6587437322	27.46	1	1	4	3	2.71	6	5	3.33
6587436557	26.03	1	1	2	3.86	3.14	5	6
6587432637	26.54	1	2	4	2.71	1.29	4	4	1
6587432231	25.29	1	1	4	0	3	0	0	1.08
6587429465	22.27	1	1	2	2.57	3.14	6	4	1.67
6587426684	28.55	1	1	4	1.57	3.43	7	4	2.17
6587426354	28.93	1	1	3	0.86	1.71	4	1	1.08
6587426215	23.64	1	1	3	1.29	1.14	1	2	2.17
6587418476	18.17	1	1	2	0	1.14	0	0	1
6587418171	28.75	1	1	4	0.57	0.43	1	1	1.92
6587415639	31.05	1	1	6	0	0.43	0	1	1.75
6587412018	27.86	1	1	4	4.43	3.29	6	7	2.08
6587411182	28.12	1	1	4	2	2.57	5	6	2
6587410003	24.91	1	1	5	3.57	1.14	3	2	7
6587409687	27.9	1	1	3	1.71	2.43	5	6	2.42
6587407885	29.78	1	1	4	1.29	1.29	4	3	1.83
6587407123	29.7	1	1	5	2.57	2.29	5	4	2.25
6587403025	29.29	1	1	2	6	0.86	7	1	1
6587398945	28.73	1	1	4	1.57	1.57	2	3	4.42
6587397106	26.24	1	2	2	4.43	3.43	5	4	2.5
6587396600	22.68	1	1	3	6.57	3.86	7	7
6587396119	29.12	1	1	2	1	2.86	3	0	1.92
6587389988	25.26	1	1	2	1.43	2.14	3	3	4
6587389396	28.95	1	2	5	0.29	0.29	0	0	1.75
6587387674	26.8	1	1	4	5.57	2.86	6	5	2.42
6587385995	23	1	1	3	1.86	0	2	0	4.75
6587385518	30.06	1	1	4	2.86	3.57	7	7	2.25
6587385270	18.85	1	2	3	0	0.43	0	2	1.33
6587375687	22.08	1	2	4	0.14	0.86	0	1	2.25
6587375524	29.58	2	1	4	3.43	1.14	5	4	3.17
6587374767	29.48	2	1	5	1.14	2.86	4	6	2.5
6587372656	29.1	1	1	3	2.71	1.86	4	3	2.92
6587371320	22.15	1	1	4	3.57	0	0	0	5.58
6587369415	29.97	1	2	4	0.29	2	2	4	1.42
6587363549	24.77	1	2	3	1.43	0	0	0	3.67
6587361989	22.43	1	1	4	2.29	2.29	2	3	1.25
6587361395	26.39	1	1	4	0.14	0	0	0	3.33
6587360972	26.67	1	2	3	0	1.43	0	0	4.33
6587343487	25.18	1	1	2	4.71	3	7	6	1
6587337562	27.11	1	1	4	2.71	1.43	0	3	1.08
6587335649	30.23	1	1	5	4	6.14	6	7	1.75
6587334728	28.14	1	1	5	2.43	2.86	2	4	3.33
6587333422	23.23	1	1	2	0	0.43	0	0	4.25
6587332369	26.05	1	1	4	1.57	4.43	5	4	5.25
6587330859	23.46	1	1	2	0	0.57	0	3	3.25
6587329600	25.77	1	1	4	3	3.71	7	5	1.58
6587328956	29.08	1	1	5	1.29	2.71	4	6	1.92
6587326220	25.83	1	1	2	0.57	1.57	1	1	2.75
6587323260	29.6	1	1	4	1.43	0.86	3	2	4.5
6587320879	27.87	1	1	2	3.14	1.14	4	2	1.17
6587318541	27.74	1	2	3	3.57	1.14	6	2	1.42
6587315530	25.96	1	2	3	0.43	3.71	0	4	2
6587313503	27.4	1	1	4	2.71	1.14	4	4	2.83
6587313195	27.17	1	1	4	0.14	2	0	7	1.92
6587309814	30.54	1	1	4	6.29	2.14	7	0	3.92
6587309427	28.04	1	1	4	0.14	1.71	0	0	1.42
6587304348	19.97	1	1	5	3.29	0.43	0	1	1.25
6587300848	30.68	1	1	4	0.29	1.86	0	4	1
6587298834	29.58	1	2	4	0	0.71	0	2	1
6587298638	28.92	1	1	1	2.29	0.86	5	4	3.33
6587297065	26.2	1	1	3	3.71	1.86	3	0	1
6587292452	23.04	1	1	4	0.57	2	4	5	1
6587290093	26.47	1	1	2	0.86	0.86	4	0	1.92
6587287999	26.52	1	1	4	2.29	2.57	4	4	3.25
6587281563	24.32	1	1	2	4.71	1.57	7	0	2.75
6587281084	29.86	1	1	6	1	1	0	7	1.33
6587279981	26.3	1	1	4	2.57	2	0	5	1.42
6587276578	28.87	1	1	5	3.14	0.86	4	2	2.25
6587274262	29.49	1	1	6	2.14	1.43	3	3	2.75
6587273478	29.86	1	2	4	0.71	0.43	0	0	4.08
6587270879	30.55	1	1	3	0.43	2.57	3	3	5.17
6587269029	29.25	1	1	4	1.43	3.14	0	6	1
6587267691	27.09	1	1	6	1.43	0.71	2	5	2.08
6587267425	30.77	1	1	3	0.29	1	0	2	3.58
6587267225	26.56	1	1	4	4.57	3.86	1	3	3.42
6587264384	21.07	1	1	4	3	2.57	5	2	1.92
6587262180	29.56	1	1	4	2.57	2.14	5	5	2.42
6587258073	25.43	1	1	2	4	1	3	0	2.42
6587257336	28.15	1	1	1	0	0	0	0	1
6587242882	21.67	1	1	4	4.14	1.57	6	0	5
6587236819	24.13	1	1	1	0	0.43	0	0	1.25
6587232707	24.63	1	1	4	0.71	0	2	0	1.83
6587225974	28.45	1	1	5	1.43	2.71	4	5	4.42
6587216146	25.98	3	1	2	0.29	0.14	1	1	2.5
6587203965	20.62	1	1	4	3.86	1.29	4	1	3.5
6587201722	27.96	1	1	1	0.43	1.71	0	1	1.58
6587167292	27.38	1	1	1	0.14	0	0	0	1.42
