# Supplementary material for: Using Sexual Selection Theories to Examine Contextual Variation in Heterosexual Women’s Orientation Toward High Heels
Source: Arch Sex Behav. 2019 Sep 16;49(3):849–60. doi: 10.1007/s10508-019-01539-3 (PMC7058566; doi:10.1007/s10508-019-01539-3)
Supplement: Supplementary file 5 — Study 3: Testing for Effects of Primed Mating Motives on Preference for Heel Height in Shoes (CSV 4 kb) [file 10508_2019_1539_MOESM5_ESM.csv]

RespondentID	Sex	Age	SexPref	Partnered	Prime	Vividness	HeelPref
6236444669	2	22.66	1	2	1	6	158
6232077705	2	22.74	1	2	1	6	102
6230733311	1	22.45	1	2	2	6	128
6229307567	2	22.29	1	2	0	4	2
6229274978	2	21.99	1	2	1	7	120
6228164935	2	21.73	1	2	2	6	55
6225828407	2	20.78	1	2	0	7	15
6222764833	2	21.52	1	1	2	6	108
6221978339	2	21.37	2	2	2	3	0
6221549153	2	26.46	1	1	1	5	100
6220800932	2	20.36	1	2	0	5	159
6220707052	2	20.93	1	1
6220622816	2	22.7	1	2	1	5	43
6217493605	2	19.11	1	2	1	5	85
6217472973	2	23.18	1	2	1	6	0
6217457935	2	20.72	1	2	1	6	28
6217268661	2	26.91	1	2	0	7	30
6216812495	2	22.36	1	2	2	6	17
6216608365	2	27.62	1	1	1	6	53
6216497330	2	27.1	1	2	2	6	6
6216283024	2	20.94	1	2	1	3	0
6216103459	2	23.63	1	2	0	6	44
6215805702	2	21.2	1	2	0	6	51
6213471877	2	25.47	1	2	2	4	97
6213102999	2	27.14	1	1	1	5	4
6210562861	2	21.75	1	2	0	5	119
6210346895	2	22.67	1	2	2	6	63
6209290764	2	28.35	1	1	0	7	17
6208194741	2	19.72	1	1	1	6	51
6208183646	2	21.22	1	1	2	7	27
6208114060	2	22.73	1	2	0	6	48
6207932715	2	26.51	1	2	1	3	86
6207835799	2	21.78	1	2	0	7	110
6207592361	2	23.33	1	2	0	6	46
6207548126	2	21.61	1	1	2	5	103
6207198319	2	24.33	1	2	2	6	29
6207062920	2	24.49	1	1	1	7	79
6206703723	2	24.76	1	1	2	7	0
6206094732	2	26.73	4	2	2	6	59
6206057304	2	26.19	1	2	2	7	111
6203426455	2	20.83	1	2	1	6	146
6202975174	2	25.99	1	2	1	5	77
6202830039	2	18.73	1	2	2	5	55
6202140940	2	19.49	1	2	1	7	46
6201707313	2	22.77	1	1	2	7	102
6201501471	2	26.83	1	2	0	7	129
6200766978	2	21.56	1	1	1	4	88
6200758012	2	29.09	1	2	1	6	11
6200717079	2	26.38	1	2	1	7	54
6200110325	2	20.6	1	1	1	6
6198754706	2	26.06	1	2	0	7	79
6198515414	2	29.03	1	2	2	6	18
6198354407	2	21.22	1	1	1	6	5
6198165376	2	22.98	1	2	2	7	86
6197987116	2	24.92	1	2	0	6	0
6197529006	2	22.31	1	2	2	5	32
6197190882	2	22.68	1	2	1	7	0
6196768297	2	29.45	1	2	2	6	122
6196683578	2	24.2	1	1	0	5	90
6196472045	2	23.01	1	2	1	7	85
6196375194	2	23.76	1	1	0	6	102
6196195250	2	28.04	1	2	2	6	84
6196046448	2		1	2	0	7	125
6193604919	2	21.78	2	2	0	6	106
6193567443	2	25.16	1	1	0	6	0
6193433710	2	20.35	1	1	1	6	0
6193231407	2	20.83	1	2	0	5	90
6192944464	2	22.31	1	2	0	6	147
6192906429	2	22.49	1	1	2	6	39
6192061973	2	23.14	1	2	0	6	117
6191660403	2	21.46	1	2	2	4	0
6191060561	2	29.54	1	2	1	5	0
6190001014	2	18.21	1	2	1	5	60
6189868027	2	27.85	1	2	0	7	99
6189619143	2	28.33	1	2	2	6	55
6189566062	2	26.61	1	1	0	7	88
6189127143	2	20.11	1	2	1	6	81
6188714514	2	27.99	1	2	0	3	48
6188436030	2	28.63	1	2	1	5	51
6187936104	2	26.62	1	1	2	7	0
6187696889	2	28.6	4	2	0	2	15
6187300532	2	21.41	1	1	2	6	107
6187296391	2	22.85	1	2	0	5	126
6187063970	2	24.91	1	1	1	7	19
6185842194	2	21.91	1	2	1	7	87
6185751356	2	23.82	1	2	2	7	67
6185735954	2	22.59	1	2	1	5	38
6185725102	2	22.62	1	2	1	4	26
6185701023	2	20.81	1	1	1	7	1
6185437148	2	20.61	1	2	2	2	17
6185360710	2	25.63	1	1
6185359333	2	23.4	1	1	2	5	63
6185109685	2	26.78	1	2	1	7	38
6185072005	2	26	1	2	2	7	86
6185059017	2	26.17	1	2	2	7	118
6185047161	2	26.54	1	1	2	3	27
6184961212	2	28.1	1	2	0	5	13
6184879889	2	22	1	2	0	7	15
6184331611	2	24.27	4	2	1	5	58
6184238629	2	20.76	1	2	0	7	97
6184228715	2	23.92	1	1	2	5	0
6184216667	2	20.22	2	2	0	6
6184214717	2	22.68	1	1	1	6	65
6184021840	2	23.7	1	2	0	5	35
6183800843	2	25.08	1	1	1	3
6183614045	2	22.41	1	2	2	6	5
6183515417	2	19.62	1	2	1	5	90
6183453604	2	27.03	1	1	1	7	109
6183169545	2	24.84	1	2	1	5	6
6183096591	2	23.13	1	2	0	6	57
6182902566	2	21.23	1	1	2	6	145
6182842559	2	20.62	1	1	2	7	73
6182706257	2	23.69	1	2	2	6	28
6182176580	2	22.27	2	2	1	6	0
6182169655	2	21.28	1	1	0	5	41
6181544987	2	22.49	1	2	0	4	1
6181392643	2	21.97	1	2	0	7	86
6181057118	2	27.26	1	2	1	3	25
6180832667	2	21.94	1	2	1	6	24
6180796737	2	19.55	1	2	0	6	85
6180783232	2	25.65	1	2	2	5	53
6180753684	2	19.05	1	2	2	4	37
6180317895	2	26.95	1	2	0	6	6
6180035742	2	22.61	1	2	1	6	82
6180002491	2	20.78	1	2	2	5	105
6179965256	2	23.38	1	1	2	6	86
6179754159	2	24.97	1	2	0	6	87
6179288676	2	28.31	1	2	0	5	61
6179097363	2	24.28	1	2	0	6	22
6178971685	2	26.52	1	2	0	6
6178833217	2	27.69	1	1	2	7	4
6178815893	2	23.59	1	2	2	6	2
6178780201	2	24.21	1	2	0	5	78
6178743923	2	27	1	2	0	7	23
6178742397	2	25.43	2	2	0	5	0
6178625837	2	21.61	1	1	2	7	78
6178401493	2	23.78	1	2	2	6	98
6178335338	2	22.01	1	2	0	7	111
6178316153	2	36.5	1	1	0	5	104
6178292817	2	27.22	1	1	2	7	58
6178169880	2	19.99	1	2	0	5
6178142316	2	21.91	1	2	1	7	115
6178117720	2	27	1	2	1	5	70
6178046755	2	22.03	1	1	1	6	80
6177929957	2	26.87	1	1	0	6	1
6177829701	2	23.56	1	2	0	3	79
6177790094	2	20.06	1	2	1	5	102
6177771288	2	24.1	1	1	0	5	94
6177710391	2	25.39	1	2	0	6	74
6177687856	2	22.1	1	2	0	6	25
6177681079	2	25.71	1	1	2	6	55
