# Supplementary material for: Using Sexual Selection Theories to Examine Contextual Variation in Heterosexual Women’s Orientation Toward High Heels
Source: Arch Sex Behav. 2019 Sep 16;49(3):849–60. doi: 10.1007/s10508-019-01539-3 (PMC7058566; doi:10.1007/s10508-019-01539-3)
Supplement: Supplementary file 6 — Study 4: Testing for Effects of Primed Mating Motives on Women’s Change in Preference for Heel Height in Shoes (CSV 8 kb) [file 10508_2019_1539_MOESM6_ESM.csv]

RespondentID	Gender	Sample	Age	ShoePre	Condition	Vivid	ShoePost	Change
6403010344	2	2	30.84	45	1	6	53	8
6403008330	2	2	19.75	141	1	5	136	-5
6402997590	2	2	26.59	0	1	3	7	7
6402997077	2	2	26.27	27	1	7	25	-2
6402978921	2	2	23.9	17	1	6	22	5
6402973920	2	2	20.47	80	1	7	80	0
6402927837	2	2	29.09	82	1	5	87	5
6402875827	2	2	21.96	21	1	7	23	2
6402837810	2	2	21.89	41	1	1	62	21
6402837553	2	2	29.37	27	1	5	44	17
6402814845	2	2		29	1	6	17	-12
6402781744	2	2	27.28	74	1	7	82	8
6402779115	2	2	28.67	17	1	6	19	2
6402761802	2	2	22.47	8	1	5	0	-8
6402728652	2	2	23.73	110	1	7	96	-14
6402687668	2	2	29.94	46	1	5	39	-7
6402679108	2	2	22.29	43	1	5	42	-1
6402664233	2	2	20.77	7	1	7	3	-4
6402647198	2	2	29.68	87	1	2	119	32
6402634573	2	2	26.19	11	1	6	12	1
6402589865	3	2	28.22	101	1	7	103	2
6402560796	2	2	20.13	58	1	5	61	3
6402486302	2	2	25.02	79	1	3	77	-2
6402473056	2	2	28.66	23	1	7	18	-5
6402425384	2	2	30.8	39	1	6	39	0
6402381987	2	2	30.92	82	1	3	103	21
6402364626	2	2	20.4	95	1	5	95	0
6402350166	2	2	25.84	41	1	1	35	-6
6402328463	2	2	28.93	70	1	6	71	1
6402325018	2	2	26.21	62	1	7	54	-8
6402311314	2	2	24.47	60	1	7	71	11
6402289608	2	2	23.95	50	1	7	58	8
6402286362	2	2	23.49	76	1	4	83	7
6402233498	2	2	20.2	28	1	7	25	-3
6402195287	2	2	28.22	4	1	4	5	1
6402145892	2	2	24.29	118	1	7	112	-6
6402108212	2	2	19.77	58	1	7	61	3
6402055333	2	2	22.9	121	1	7	115	-6
6402023190	2	2	24.92	39	1	4	47	8
6402004311	2	2	21.43	14	1	6	11	-3
6401939178	2	2	28.97	82	1	7	87	5
6401873905	2	2	22.61	97	1	7	90	-7
6401833363	2	2	21.17	50	1	7	48	-2
6401775489	2	2	26.42	84	1	6	81	-3
6401746421	2	2	26.22	39	1	7	44	5
6401743071	2	2	25.72	1	1	6	0	-1
6401691227	2	2	30.28	64	1	7	63	-1
6401691110	2	2	27.58	82	1	4	111	29
6401609747	2	2	19.06	27	1	6	30	3
6401555721	2	2	25.92	5	1	6	4	-1
6403045913	2	2	28.81	101	2	5	112	11
6403010902	2	2	28.36	29	2	7	20	-9
6402974276	2	2	29.41	81	2	3	69	-12
6402950190	2	2	25.7	20	2	7	15	-5
6402876126	2	2	22.49	6	2	7	6	0
6402856157	2	2	22.07	46	2	6	85	39
6402840499	2	2	30.69	99	2	3	90	-9
6402760941	2	2	20.49	0	2	4	0	0
6402691553	3	2	24.4	0	2	3	0	0
6402644312	2	2	24.97	114	2	5	120	6
6402628867	2	2	28.44	67	2	4	58	-9
6402605682	2	2	30.73	33	2	6	28	-5
6402592292	2	2	24.13	79	2	7	75	-4
6402591106	2	2	29.38	59	2	6	61	2
6402575492	2	2	23.91	79	2	7	73	-6
6402555553	2	2	21.93	0	2	7	2	2
6402525938	1	2	25.24	134	2	7	160	26
6402473907	2	2	20.41	75	2	4	77	2
6402337151	2	2	28.07	67	2	5	48	-19
6402253705	2	2	24.67	8	2	7	29	21
6402216852	2	2	23.15	13	2		25	12
6402215150	2	2	26.56	73	2	6	73	0
6402149124	2	2	20.88	44	2	4	39	-5
6402068307	2	2	26.14	57	2	5	83	26
6402030050	2	2	29.72	52	2	6	44	-8
6402028461	2	2	20.69	58	2	1	44	-14
6401958646	2	2	23.7	35	2	5	24	-11
6401903243	2	2	25.64	28	2	5	27	-1
6401806516	2	2	19.15	128	2	7	126	-2
6401691842	2	2	27.37	113	2	7	102	-11
6401591001	2	2	23.29	107	2	7	116	9
6403023843	2	2	28.86	17	3	3	28	11
6403011672	2	2	27.33	0	3	5	1	1
6402913701	2	2	30.63	80	3	7	84	4
6402903862	2	2	30.18	93	3	7	83	-10
6402884177	2	2	30.09	17	3	2	15	-2
6402876488	2	2		20	3	7	26	6
6402861808	2	2	19.5	100	3	6	118	18
6402855124	2	2	21.9	86	3	7	79	-7
6402781924	2	2	28.24	22	3	6	15	-7
6402728333	2	2	24.36	52	3	7	51	-1
6402723346	2	2	22.41	20	3	5	26	6
6402697142	2	2	22.84	53	3	6	49	-4
6402658113	2	2	26.47	73	3	5	42	-31
6402568456	2	2	20.5	88	3	3	62	-26
6402534244	3	2	28.2	58	3	7	48	-10
6402429387	2	2		74	3	7	84	10
6402386704	2	2	19.85	109	3	6	113	4
6402373875	2	2	19.34	27	3	7	48	21
6402337909	2	2	23.01	119	3	6	133	14
6402318229	2	2	24.03	54	3	6	56	2
6402256181	2	2	29.91	97	3	7	101	4
6402189817	2	2	22.87	58	3	5	48	-10
6402141918	2	2	29.2	84	3	3	83	-1
6402098905	2	2	20.62	24	3	6	27	3
6402033399	2	2	26.12	58	3	6	70	12
6401974933	2	2	21.34	66	3	4	56	-10
6401932258	2	2	21.4	14	3	7	40	26
6401745016	2	2	30.57	160	3	7	79	-81
6401615120	2	2	23.95	24	3	5	27	3
6351528248	2	1	73.56	76	1	7	0	-76
6351522730	2	1	39.36	1	1	7	0	-1
6351517290	2	1	55.43	62	1	5	57	-5
6351511319	2	1	55.68	98	1	6	117	19
6351500606	2	1	80.02	30	1	3	48	18
6351496162	2	1	68.65	59	1	7	53	-6
6351495842	2	1	64.77	0	1	3	0	0
6351493956	2	1	74.51	51	1	5	42	-9
6351482059	2	1	66.03	0	1	7	46	46
6351476891	2	1	58.19	41	1	7	56	15
6351468506	2	1	65.45	21	1	4	26	5
6351466523	2	1	79.61	18	1	7	35	17
6351463801	2	1	78.3	0	1	5	0	0
6351462412	2	1	73.25	1	1	7	0	-1
6351461356	2	1	74.88	11	1	2	16	5
6351456164	2	1	55.65	0	1	5	0	0
6351447170	2	1	62.37	35	1	7	35	0
6351445082	2	1	57.26	20	1	7	23	3
6351442140	2	1	64.74	104	1	6	112	8
6351437276	2	1	68.24	0	1	1	0	0
6351436251	2	1	66.66	0	1	6	0	0
6351433871	2	1	57.51	66	1	1	48	-18
6351433433	2	1	60.08	80	1	7	79	-1
6351192884	2	1	71.04	2	1	5	0	-2
6351190849	2	1	70.73	51	1	7	55	4
6351187475	2	1	60.44	0	1	2	0	0
6351179119	2	1	68.03	0	1	7	0	0
6351176777	2	1	82.29	58	1	3	65	7
6351173851	2	1	59.24	55	1	7	61	6
6351173059	2	1	68.93	47	1	6	53	6
6351172330	2	1	54.23	2	1	4	0	-2
6351162193	2	1	39.64	107	1	6	119	12
6351152293	2	1	59.93	23	1	7	18	-5
6351152218	2	1	64.94	28	1	5	26	-2
6351149482	2	1	55.72	0	1	1	0	0
6351148503	2	1	69.35	44	1	7	37	-7
6351148309	2	1	52.74	100	1	6	100	0
6351148236	2	1	74.69	61	1	5	81	20
6351145920	2	1	49.96	0	1	3	27	27
6343651657	2	1	70.12	32	1	7	33	1
6343648786	2	1	40.09	98	1	7	104	6
6343634833	2	1	62.31	0	1	7	0	0
6343593161	2	1	54.38	8	1	6	16	8
6343591033	2	1	59.59	85	1	1	29	-56
6343586754	2	1	52.14	37	1	3	29	-8
6343551927	2	1	61.67	39	1	3	39	0
6343544585	2	1	74.94	0	1	3	2	2
6343423544	2	1	66.16	0	1	7	0	0
6343421569	2	1	48.74	0	1	5	3	3
6351525752	2	1	67.68	23	2	1	20	-3
6351524461	2	1	67.28	24	2	5	39	15
6351523281	2	1	59.86	49	2	2	53	4
6351521783	2	1	51.6	57	2	6	72	15
6351513907	2	1	66.3	0	2	7	8	8
6351513168	2	1	56.5	19	2	5	12	-7
6351511794	2	1	78.81	108	2		128	20
6351507622	2	1	73.76	55	2	5	30	-25
6351507220	2	1	51.61	2	2	4	0	-2
6351505822	2	1	38.72	160	2	4	0	-160
6351502614	2	1	60.91	0	2	6	0	0
6351490413	2	1	65	88	2	2	77	-11
6351474332	2	1	54.4	11	2	6	29	18
6351472115	2	1	68.02	1	2	6	1	0
6351469442	2	1	46.93	9	2	5	2	-7
6351466767	2	1	47.44	0	2	5	0	0
6351465320	2	1	53.97	16	2	3	26	10
6351465261	2	1	55.25	35	2	5	40	5
6351462431	2	1	65.02	17	2	6	15	-2
6351439221	2	1	73.33	57	2	4	69	12
6351434115	2	1	71.64	0	2	5	0	0
6351433555	2	1	46.59	0	2	6	0	0
6351432645	2	1	61.68	28	2	5	33	5
6351186236	2	1	45.32	36	2	7	34	-2
6351181692	2	1	73.1	46	2	6	57	11
6351179684	2	1	59.04	27	2	3	27	0
6351178072	2	1	27.22	0	2	5	11	11
6351173850	2	1	53.92	1	2	3	46	45
6351168743	2	1	63.18	23	2	6	61	38
6351166322	2	1	72.79	29	2	6	0	-29
6351163840	2	1	51.66	43	2	5	48	5
6351160080	2	1	18.37	84	2	7	80	-4
6351160066	2	1	66.39	0	2	5	1	1
6351159702	2	1	58.84	32	2	1	16	-16
6351158419	2	1	64.47	2	2	5	0	-2
6351158376	2	1	76.08	0	2	3	0	0
6351155691	2	1	52.62	1	2	6	0	-1
6351155030	2	1	71.63	0	2	4	0	0
6351154499	2	1	67.02	0	2	3	0	0
6351154324	2	1	69.52	0	2	3	0	0
6351154310	2	1	64.48	54	2	6	55	1
6351150374	2	1	72.5	0	2	7	0	0
6351147665	2	1	66.59	20	2	7	18	-2
6351147443	2	1	48.81	0	2	3	52	52
6343648342	2	1	62.65	41	2	2	39	-2
6343614462	2	1	54.66	30	2	5	40	10
6343578560	2	1	49.02	49	2	5	82	33
6343574928	2	1	46.44	68	2	6	0	-68
6343556276	2	1	62.73	1	2	6	0	-1
6343526467	2	1	26.18	83	2	5	85	2
6343511915	2	1	32	36	2	7	38	2
6343508172	2	1	70.22	0	2	5	0	0
6343480023	2	1	71.02	0	2	5	0	0
6351517738	2	1	61.98	0	3	6	10	10
6351496533	2	1	31.98	60	3	3	59	-1
6351496234	2	1	58.05	97	3	5	111	14
6351495396	2	1	52.05	1	3	4	4	3
6351492963	2	1	65.99	1	3	7	84	83
6351474720	2	1	56.43	78	3	4	80	2
6351471499	2	1	47.49	34	3	7	36	2
6351456872	2	1	56.18	0	3	7	9	9
6351450354	1	1	51.25	12	3	5	60	48
6351448505	2	1	72.3	0	3	3	1	1
6351444353	2	1	68.97	0	3	5	17	17
6351441058	2	1	58.68	96	3	6	97	1
6351439650	2	1	62.2	86	3	7	83	-3
6351437971	2	1	58.14	0	3	7	0	0
6351433590	2	1	68.66	22	3	6	13	-9
6351189022	2	1	55.59	72	3	7	57	-15
6351185617	2	1	46.52	8	3	6	10	2
6351185480	2	1	60.46	8	3	5	8	0
6351180392	2	1	57.25	20	3	1	20	0
6351180332	2	1	60.85	102	3	4	77	-25
6351173669	2	1	80.97	25	3	7	38	13
6351172342	2	1	63.32	59	3	2	53	-6
6351169131	2	1	74.84	81	3	7	86	5
6351165399	2	1	31.11	86	3	6	90	4
6351161423	2	1	65.69	1	3	4	0	-1
6351155644	2	1	60.77	83	3	6	80	-3
6351153510	2	1	58.67	26	3	5	60	34
6351153181	2	1	67.99	0	3	5	8	8
6351151626	2	1	56.51	69	3	6	65	-4
6351148314	2	1	24.71	33	3	7	27	-6
6343648055	2	1	50.8	0	3	6	0	0
6343645294	2	1	67.45	101	3	7	128	27
6343645007	2	1	63.65	65	3	6	66	1
6343595073	2	1	50.82	50	3	5	52	2
6343552108	2	1	54.88	37	3	3	30	-7
6343538957	2	1	50.68	4	3	7	6	2
6343526594	2	1	72.39	54	3	7	60	6
6343481465	2	1	69.57	0	3	4	3	3
6343466537	2	1	51.98	118	3	4	102	-16
6343463196	2	1	70.55	25	3	3	31	6
